# Supplementary material for: “Fine synergies” describe motor adaptation in people with drop foot in a way that supplements traditional “coarse synergies”
Source: Front Sports Act Living. 2023 Feb 17;5:1080170. doi: 10.3389/fspor.2023.1080170 (PMC9981788; doi:10.3389/fspor.2023.1080170)
Supplement: Supplementary file 1 [file Table1.xlsx]

## Sheet: Table 1
	F1	F2	F3	F4	F5	F6	F7	F8
S\_1	79.92	87.32	93.62	97.95	99.02	99.83	99.97	99.99
S\_2	67.74	80.83	89.9	95.42	98.94	99.76	99.98	99.99
S\_3	76.38	90.51	95.73	97.49	99.06	99.54	99.81	99.99
S\_4	62.81	84.77	94.35	97.18	98.11	99.6	99.98	99.98
S\_5	76.81	89.5	94.77	97.88	99.23	99.73	99.97	100
S\_6	74.38	85.51	91.42	96.38	98.61	99.39	99.9	100
S\_7	68.75	87.41	95.24	97.81	98.59	99.78	99.95	100
S\_8	77.69	87.26	93.12	96.9	98.75	99.51	99.98	100
S\_9	75.06	87.87	91.19	95.39	97.5	98.92	99.96	99.99
S\_10	80.54	87.85	93.66	97.02	98.71	99.34	99.75	99.98
S\_11	82.15	89.51	93.11	96.33	98.15	99.07	99.73	100
S\_12	88.65	93.04	95.92	98.61	99.14	99.52	99.9	100
S\_13	77.4	91.04	95.77	98.39	99.6	99.87	99.95	100
S\_14	71.08	89.05	94.17	97.11	98.82	99.81	99.98	99.99
S\_15	85.34	91.47	96.31	98.48	99.31	99.67	99.96	99.99
S\_16	70.75	85.94	92.07	96.17	98.22	99.38	99.9	99.99
Mean	75.97	88.05	93.77	97.16	98.73	99.55	99.92	99.99
SD	6.72	2.97	1.89	1.02	0.54	0.27	0.08	0.01
