# Supplementary material for: “Fine synergies” describe motor adaptation in people with drop foot in a way that supplements traditional “coarse synergies”
Source: Front Sports Act Living. 2023 Feb 17;5:1080170. doi: 10.3389/fspor.2023.1080170 (PMC9981788; doi:10.3389/fspor.2023.1080170)
Supplement: Supplementary file 2 [file Table2.xlsx]

## Sheet: Table 2
	F1	F2	F3	F4	F5	F6	F7	F8
S\_1	85	90.2	94.4	97.28	98.43	99.43	99.96	100
S\_2	80.11	91.56	95.44	97.64	98.73	99.5	99.9	100
S\_3	78	86.67	93.52	95.2	97.06	98.8	99.75	99.94
S\_4	72	82.85	90.02	94.52	96.41	98.13	99.17	100
S\_5	90	94.63	97.18	98.57	99.2	99.59	99.86	100
S\_6	89	94.45	96.51	98.04	98.87	99.44	99.85	100
S\_7	89.52	94.86	97.56	98.9	99.33	99.7	99.89	100
S\_8	89	94.3	96.55	98.57	99.35	99.84	99.96	99.99
S\_9	88.15	93.1	96.07	97.9	99.1	99.51	99.78	100
S\_10	89.08	92.56	96.01	97.56	98.71	99.41	99.76	99.99
Mean	84.99	91.52	95.33	97.42	98.52	99.33	99.79	99.99
SD	6.2	3.96	2.23	1.45	1	0.5	0.23	0.02
