# Supplementary material for: “Fine synergies” describe motor adaptation in people with drop foot in a way that supplements traditional “coarse synergies”
Source: Front Sports Act Living. 2023 Feb 17;5:1080170. doi: 10.3389/fspor.2023.1080170 (PMC9981788; doi:10.3389/fspor.2023.1080170)
Supplement: Supplementary file 3 [file Table3.xlsx]

## Sheet: Table 3
	PC1	PC2	PC3	PC4	PC5	PC6	PC7	PC8
S\_1	56.88	83.98	92.77	98.6	99.49	99.8	100	100
S\_2	46.83	76.98	95.14	98.4	99.61	99.93	100	100
S\_3	55.41	75.2	89.96	95.19	97.64	99.36	100	100
S\_4	64.43	84.15	91.77	97.11	99.53	99.92	100	100
S\_5	55.29	81.82	93.94	97.67	99.62	99.9	100	100
S\_6	42.97	75.39	90.19	95.55	99.02	99.84	100	100
S\_7	63.96	84.76	94.12	98.37	99.66	99.9	100	100
S\_8	43.38	75.29	89.79	95.1	98.89	99.88	100	100
S\_9	37.63	64.7	81.28	92.23	99.09	99.86	100	100
S\_10	49.6	79.79	91.38	95.45	98.23	99.86	100	100
S\_11	40.43	69.33	84.59	92.72	98.03	99.68	100	100
S\_12	41.73	81.34	89.03	93.96	98.16	99.17	100	100
S\_13	54.6	84.1	95.69	98.24	99.23	99.94	100	100
S\_14	48.93	75.25	89.77	97.56	99.28	99.93	100	100
S\_15	52.81	78.91	90.9	95.28	98.44	99.7	100	100
S\_16	48.57	74.6	87.25	95.89	99.19	99.97	100	100
Mean	50.22	77.85	90.47	96.08	98.94	99.79	100	100
SD	7.98	5.66	3.79	2.02	0.65	0.22	0	0
