# Supplementary material for: “Fine synergies” describe motor adaptation in people with drop foot in a way that supplements traditional “coarse synergies”
Source: Front Sports Act Living. 2023 Feb 17;5:1080170. doi: 10.3389/fspor.2023.1080170 (PMC9981788; doi:10.3389/fspor.2023.1080170)
Supplement: Supplementary file 4 [file Table4.xlsx]

## Sheet: Table 4
	PC1	PC2	PC3	PC4	PC5	PC6	PC7	PC8
S\_1	63.09	80.98	89.24	96.37	99	99.7	99.98	100
S\_2	52.72	79.82	88.21	96.09	98.15	99.65	99.85	100
S\_3	56.29	78.77	91.6	95.84	98.53	99.59	99.93	100
S\_4	42.43	69.48	83.23	94.33	97.65	98.93	99.72	100
S\_5	50.73	82.45	91.17	96.83	98.74	99.39	99.83	100
S\_6	60.94	82.85	89.94	94.47	98.4	99.21	99.91	100
S\_7	65.21	88.06	94.73	97.94	99.41	99.9	99.96	100
S\_8	69.88	88	94.03	96.61	98.36	99.31	99.74	100
S\_9	65.23	83.17	92.02	95.37	97.77	99.45	99.96	100
S\_10	63.68	85.03	90.45	95.69	98.36	99.37	99.78	100
Mean	59.02	81.86	90.46	95.95	98.44	99.45	99.87	100
SD	8.35	5.34	3.24	1.09	0.53	0.28	0.1	0
